# Supplementary material for: The Impact of Healthy Lifestyles on Late Sequelae in Classical Hodgkin Lymphoma and Diffuse Large B-Cell Lymphoma Survivors. A Systematic Review by the Fondazione Italiana Linfomi
Source: Cancers (Basel). 2021 Jun 23;13(13):3135. doi: 10.3390/cancers13133135 (PMC8268176; doi:10.3390/cancers13133135)
Supplement: Supplementary file 1 [file cancers-13-03135-s001.zip]

Archive with 5 entries (3 files):
- cancers-1215681-supplementary/
- cancers-1215681-supplementary/cancers-1215681-supp-final/
- cancers-1215681-supplementary/cancers-1215681-supp-final/Supplementary Material 1 Example of search strategy used in MedLine and adapted to search the other databases.pdf
- cancers-1215681-supplementary/cancers-1215681-supp-final/Supplementary Material S2 data extraction lifestyles.xls
- cancers-1215681-supplementary/cancers-1215681-supp-final/Supplementary Material S3 risk of bias_rob nos scale for lifestyles.xls
