# Supplementary material for: The Impact of Healthy Lifestyles on Late Sequelae in Classical Hodgkin Lymphoma and Diffuse Large B-Cell Lymphoma Survivors. A Systematic Review by the Fondazione Italiana Linfomi
Source: Cancers (Basel). 2021 Jun 23;13(13):3135. doi: 10.3390/cancers13133135 (PMC8268176; doi:10.3390/cancers13133135)
Supplement: Supplementary file 1 [file cancers-13-03135-s001.zip › cancers-1215681-supplementary/cancers-1215681-supp-final/Supplementary Material S2 data extraction lifestyles.xls]

## Sheet: Eligibility
PICO (RESEARCH QUESTION)	Study (first name, year)	Reference	Inclusion/Exclusion (YES/NO/UNCLEAR)	If excluded, reason
1	Bellizzi KM et al 2009	Bellizzi KM(1), Rowland JH, Arora NK, Hamilton AS, Miller MF, Aziz NM. Physical activity and quality of life in adult survivors of non-Hodgkin's lymphoma. J Clin Oncol. 2009 Feb 20;27(6):960-6. doi: 10.1200/JCO.2008.17.5026.	NO	The histotypes of the population on NHL are not specified; the follow-up is of 2-5 years
1	Bennet JA et al. 2007	Bennett JA(1), Lyons KS, Winters-Stone K, Nail LM, Scherer J. Motivational interviewing to increase physical activity in long-term cancer survivors: a randomized controlled trial. Nurs Res. 2007 Jan-Feb;56(1):18-27.	NO	The population does not include lymphoma
1	Boyle et at 2017	Boyle T(1)(2)(3), Lynch BM(4)(5)(6), Ransom EK(3), Vallance JK(7). Volume and correlates of objectively measured physical activity and sedentary time in non-Hodgkin lymphoma survivors. Psychooncology. 2017 Feb;26(2):239-247. doi: 10.1002/pon.4027. Epub 2015 Nov 11.	NO	There is no intervention
1	Conlon BA et al 2015	Conlon BA(1), Kahan M, Martinez M, Isaac K, Rossi A, Skyhart R, Wylie-Rosett J, Moadel-Robblee A. Development and Evaluation of the Curriculum for BOLD (Bronx Oncology Living Daily) Healthy Living: a Diabetes Prevention and Control Program for Underserved Cancer Survivors. J Cancer Educ. 2015 Sep;30(3):535-45. doi: 10.1007/s13187-014-0750-7.	NO	The population does not include lymphoma
1	de Lima FD et al 2018	de Lima F.D., Bottaro M., de Oliveira Valeriano R., Cruz L., Battaglini C.L., Vieira C.A., de Oliveira R.J. Cancer-Related Fatigue and Muscle Quality in Hodgkin’s Lymphoma Survivors Integrative Cancer Therapies 2018 17:2 (299-305) Cited by: 4	NO	There is no intervention
1	Duarte CW et al	Duarte CW(1), Lindner V(1), Francis SA(1), Schoormans D(1). Visualization of Cancer and Cardiovascular Disease Co-Occurrence With Network Methods. JCO Clin Cancer Inform. 2017 Nov;1:1-12.	NO	It is not clear when the event has been evaluated
1	Elbl et al 2006	Elbl L1, Vasova I, Tomaskova I, Jedlicka F, Kral Z, Navratil M, Smardova L, Wagnerova B, Vorlicek J. Cardiopulmonary exercise testing in the evaluation of functional capacity after treatment of lymphomas in adults. Leuk Lymphoma. 2006 May;47(5):843-51.	NO	There is no intervention; short follow-up (1-2 years)
1	Ferzoco RM et al 2015 (abstract)	Ferzoco R.M., Cerhan J.R., Maurer M.J., Allmer C., Yost K.J., Habermann T.M., Ansell S.M., Inwards D.J., Witzig T.E., Porrata L.F., Nowakowski G.S., Macon W.R., Towns J.N., Farooq U., Link B.K., Thompson C.A. Exercise patterns and quality of life among survivors of aggressive lymphoma Journal of Clinical Oncology 2015 33:15 SUPPL. 1	NO	The population does not include long-term survivors	manca full text
1	George SM et al 2014	George SM(1), Alfano CM(2), Groves J(3), Karabulut Z(3), Haman KL(4), Murphy BA(5), Matthews CE(6). Objectively measured sedentary time is related to quality of life among cancer survivors. PLoS One. 2014 Feb 5;9(2):e87937.	NO	Cancer population aggregated by diagnosis
1	Groarke JD et al 2015	Groarke JD(1), Tanguturi VK(2), Hainer J(3), Klein J(3), Moslehi JJ(4), Ng A(5), Forman DE(6), Di Carli MF(6), Nohria A(7). Abnormal exercise response in long-term survivors of hodgkin lymphoma treated with thoracic irradiation: evidence of cardiac autonomic dysfunction and impact on outcomes. J Am Coll Cardiol. 2015 Feb 17;65(6):573-83. doi: 10.1016/j.jacc.2014.11.035.	NO	Non matching the PICO; missing intrvention
1	Gunnel AS et al 2017	Gunnell AS(1), Joyce S(2), Tomlin S(2), Taaffe DR(3), Cormie P(4), Newton RU(5), Joseph D(6), Spry N(7), Einarsdóttir K(8), Galvão DA(9). Physical Activity and Survival among Long-term Cancer Survivor and Non-Cancer Cohorts. Front Public Health. 2017 Feb 14;5:19. doi: 10.3389/fpubh.2017.00019.	NO	Cancer population aggregated by diagnosis; lymphoma patients non clearly evaluable
1	Hathiramani S et al 2018	Hathiramani S., Pettengell R., Moir H., Younis A. Relaxation and exercise in lymphoma survivors (reil study): A randomised clinical trial protocol Journal of Global Oncology 2018 4 Supplement 2 (120s-)	NO	Ongoing study: results not available
1	Husson O et al 2015	Husson O1, Oerlemans S, Mols F, Schep G, Van De Poll-Franse LV. High levels of physical activity are associated with lower levels of fatigue among lymphoma patients: Results from the longitudinal PROFILES registry. Acta Oncol. 2015 May;54(5):678-84. doi: 10.3109/0284186X.2014.996664. Epub 2015 Mar 9.	NO	Lymphoma population aggregated by histotype and including Chronic lymphocytic lymphoma
1	Johnson RS et al 2019	Johnson RS(1), Fallon EA(1)(2), Berg CJ(1)(3). Correlates of light physical activity among cancer survivors. Psychooncology. 2019 Apr;28(4):726-734. doi: 10.1002/pon.5008. Epub 2019 Feb 18.	NO	Cancer population aggregated by diagnosis; lymphoma patients non clearly evaluable
1	Jones LW et al 2014	Jones LW(1), Liu Q(2), Armstrong GT(2), Ness KK(2), Yasui Y(2), Devine K(2), Tonorezos E(2), Soares-Miranda L(2), Sklar CA(2), Douglas PS(2), Robison LL(2), Oeffinger KC(2). Exercise and risk of major cardiovascular events in adult survivors of childhood hodgkin lymphoma: a report from the childhood cancer survivor study. J Clin Oncol. 2014 Nov 10;32(32):3643-50. doi: 10.1200/JCO.2014.56.7511. Ep…	NO	Median age at diagnosis 14 years old
1	Kimball a et al 2017	Kimball B., Asiedu G., Thompson C.A. Building a healthy body after cancer: Results of a focus group with young adult survivors to inform an intervention for exerciseafter treatment JOURNAL OF ADOLESCENT AND YOUNG ADULT ONCOLOGY Volume 7, Number 2, 2018	NO	There is no interventio; short follow-up
1	Liu L et al 2019	Liu L1, He X2, Feng L3. Exercise on quality of life and cancer-related fatigue for lymphomasurvivors: a systematic review and meta-analysis. Support Care Cancer. 2019 Jul 12. doi: 10.1007/s00520-019-04983-y. [Epub ahead of print]	NO	Meta-analysis, it includes studies with short follow-up
1	Macpherson CF et al 2015	Macpherson CF(1), Hooke MC(2), Friedman DL(3), Campbell K(4), Withycombe J(5), Schwartz CL(6), Kelly K(7), Meza J(8). Exercise and Fatigue in Adolescent and Young Adult Survivors of Hodgkin Lymphoma: A Report from the Children's Oncology Group. J Adolesc Young Adult Oncol. 2015 Sep;4(3):137-40. doi: 10.1089/jayao.2015.0013.	NO	It includes pediatric population
1	Midtgaard J et al 2015	Midtgaard J(1), Hammer NM, Andersen C, Larsen A, Bruun DM, Jarden M. Cancer survivors' experience of exercise-based cancer rehabilitation - a meta-synthesis of qualitative research. Acta Oncol. 2015 May;54(5):609-17. doi:10.3109/0284186X.2014.995777.	NO	Population not well specified; it includes short follow-up
1	Mishra et al 2012	Mishra SI1, Scherer RW, Geigle PM, Berlanstein DR, Topaloglu O, Gotay CC, Snyder C. Exercise interventions on health-related quality of life for cancer survivors. Cochrane Database Syst Rev. 2012 Aug 15;(8):CD007566. doi: 10.1002/14651858.CD007566.pub2.	NO	Cochrane review: cancer population
1	Ng AK et al 2005	Ng AK(1), Li S, Recklitis C, Neuberg D, Chakrabarti S, Silver B, Diller L. A comparison between long-term survivors of Hodgkin's disease and their siblings on fatigue level and factors predicting for increased fatigue. Ann Oncol. 2005 Dec;16(12):1949-55. Epub 2005 Oct 14.	YES
1	Oldervoll LM et al 2003	Oldervoll LM(1), Kaasa S, Knobel H, Loge JH. Exercise reduces fatigue in chronic fatigued Hodgkins disease survivors--results from a pilot study. Eur J Cancer. 2003 Jan;39(1):57-63.	YES
1	Oldervoll LM et 2007	Oldervoll LM(1), Loge JH, Kaasa S, Lydersen S, Hjermstad MJ, Thorsen L, Holte H Jr, Jacobsen AB, Fosså SD. Physical activity in Hodgkin's lymphoma survivors with and without chronic fatigue compared with the general population - a cross-sectional studyBMC Cancer. 2007 Nov 12;7:210.	YES
1	Parker PA et al 2018	Parker PA(1)(2), Banerjee SC(1)(2), Matasar MJ(3)(4), Bylund CL(1)(5), Rogers M(1), Franco K(1), Schofield E(1), Li Y(1)(2), Levin TT(1)(2), Jacobsen PB(6), Astrow AB(7)(8), Leventhal H(9), Horwitz S(3)(4), Kissane D(1)(2)(10). Efficacy of a survivorship-focused consultation versus a time-controlled rehabilitation consultation in patients with lymphoma: A cluster randomized controlled trial. Canc…	NO	Intervention not matching the PICO
1	Pituskin E et al 2016	Pituskin E1,2,3, Haykowsky M4, McNeely M5,6, Mackey J5,6, Chua N5,6, Paterson I5,7. Rationale and design of the multidisciplinary team IntervenTion in cArdio-oNcology study (TITAN). BMC Cancer. 2016 Sep 15;16(1):733. doi: 10.1186/s12885-016-2761-8.	NO	Ongoing study: results not available
1	Prinsen H et al 2013	Prinsen H., Bleijenberg G., Heijmen L., Zwarts M.J., Leer J.W.H., Heerschap A., Hopman M.T.E., Van Laarhoven H.W.M. The role of physical activity and physical fitness in postcancer fatigue: A randomized controlled trial. Supportive Care in Cancer 2013 21:8 (2279-2288) Cited by: 25	NO	Population aggregated by diagnosis, just 2 lymphomas
1	Scott DA et al 2013	Scott DA1, Mills M, Black A, Cantwell M, Campbell A, Cardwell CR, Porter S, Donnelly M. Multidimensional rehabilitation programmes for adult cancer survivors.Cochrane Database Syst Rev. 2013 Mar 28;(3):CD007730. doi: 10.1002/14651858.CD007730.pub2.	NO	The population does not include lymphomas
1	Schmid D et al 2018	Schmid D(1), Behrens G(1), Arem H(2), Hart C(3), Herr W(3), Jochem C(1), Matthews CE(4), Leitzmann MF(1). Pre- and post-diagnosis physical activity, television viewing, and mortality among hematologic cancer survivors. PLoS One. 2018 Jan 31;13(1):e0192078doi: 10.1371/journal.pone.0192078.	NO	Cancer population aggregated by diagnosis
1	Spector DJ et al 2015	Spector DJ(1)(2), Noonan D(2), Mayer DK(3), Benecha H(4), Zimmerman S(5), Smith SK(2)(6). Are lifestyle behavioral factors associated with health-related quality of life in long-term survivors of non-Hodgkin lymphoma? Cancer. 2015 Sep 15;121(18):3343-51. doi: 10.1002/cncr.29490. Epub 2015 Jun 2.	NO	Lymphoma population aggregated by histotype
1	Stenehjem JS et al 2016	Stenehjem JS(1)(2), Smeland KB(1), Murbraech K(3), Holte H(4), Kvaløy S(1)(5), Thorsen L(1), Arbo I(6), Jones LW(7), Aakhus S(3)(6), Lund MB(8), Kiserud CE(1). Cardiorespiratory fitness in long-term lymphoma survivors after high-dose chemotherapy with autologous stem cell transplantation. Br J Cancer. 2016 Jul 12;115(2):178-87. doi: 10.1038/bjc.2016.180. Epub 2016 Jun 28.	YES
1	Tollosa DN et al 2019	Tollosa DN(1)(2)(3), Tavener M(4)(5), Hure A(6)(7), James EL(8)(9). Compliance with Multiple Health Behaviour Recommendations: A Cross-Sectional Comparison between Female Cancer Survivors and Those with no Cancer History. Int J Environ Res Public Health. 2019 Apr 15;16(8). pii: E1345. doi:10.3390/ijerph16081345.	NO	Cancer population aggregated by diagnosis, it does not include lymphomas
1	Thraen-Borowski KM et al 2017	Thraen-Borowski KM(1)(2)(3), Gennuso KP(4), Cadmus-Bertram L(3)(5). Accelerometer-derived physical activity and sedentary time by cancer type in the United States. PLoS One. 2017 Aug 14;12(8):e0182554. doi: 10.1371/journal.pone.0182554. eCollection 2017.	NO	There is no intervention and it does not include lymphomas
1	Treanor CJ et al 2016	Treanor CJ1, McMenamin UC, O'Neill RF, Cardwell CR, Clarke MJ, Cantwell M, Donnelly M. Non-pharmacological interventions for cognitive impairment due to systemic cancer treatment. Cochrane Database Syst Rev. 2016 Aug 16;(8):CD011325. doi: 10.1002/14651858.CD011325.pub2.	NO	The population does not include lymphomas
1	Turner RR et al 2018	Turner RR1, Steed L, Quirk H, Greasley RU, Saxton JM, Taylor SJ, Rosario DJ, Thaha MA, Bourke L. Interventions for promoting habitual exercise in people living with and beyond cancer. Cochrane Database Syst Rev. 2018 Sep 19;9:CD010192. doi: 10.1002/14651858.CD010192.pub3.	NO	The population does not include lymphoma
1	Vallerand JR et al 2018	Vallerand JR1, Rhodes RE2, Walker GJ1, Courneya KS3. Feasibility and preliminary efficacy of an exercise telephone counseling intervention for hematologic cancer survivors: a phase II randomized controlled trial. J Cancer Surviv. 2018 Jun;12(3):357-370. doi: 10.1007/s11764-018-0675-y. Epub 2018 Feb 6.	NO	Population aggregated by diagnosis
1	Vallance JK et al 2005	Vallance JK(1), Courneya KS, Jones LW, Reiman T. Differences in quality of life between non-Hodgkin's lymphoma survivors meeting and not meeting public health exercise guidelines. Psychooncology. 2005 Nov;14(11):979-91.	NO	Lymphoma population aggregated by histotype
1	Vallance JK et al 2017	Vallance JK(1), Buman MP(2), Lynch BM(3)(4)(5), Boyle T(6)(7). Reallocating time to sleep, sedentary, and active behaviours in non-Hodgkin lymphoma survivors: associations with patient-reported outcomes. Ann Hematol. 2017 May;96(5):749-755. doi: 10.1007/s00277-017-2942-9. Epub 2017 Feb 14	NO	Lymphoma population aggregated by histotype
1	van Nimwegen FA et al 2016	van Nimwegen FA(1), Schaapveld M(1), Cutter DJ(1), Janus CP(1), Krol AD(1), Hauptmann M(1), Kooijman K(1), Roesink J(1), van der Maazen R(1), Darby SC(1), Aleman BM(1), van Leeuwen FE(2). Radiation Dose-Response Relationship for Risk of Coronary Heart Disease in Survivors of Hodgkin Lymphoma. J Clin Oncol. 2016 Jan 20;34(3):235-43. doi: 10.1200/JCO.2015.63.4444. Epub 2015 Nov 16.	YES
1	Viscuse P et al 2019	Viscuse P(1), Yost KJ(2), Jenkins S(2), Lackore K(2), Habermann T(3), Thanarajasingam G(3), Thompson C(4). Impact of lymphoma survivorship clinic visit on patient-centered outcomes. J Cancer Surviv. 2019 Jun;13(3):344-352. doi: 10.1007/s11764-019-00756-y. Epub2019 Apr 26.	NO	The population does not include long-term survivors
1	Yun YH et al 2013	Yun YH(1), Lee MK, Bae Y, Shon EJ, Shin BR, Ko H, Lee ES, Noh DY, Lim JY, Kim S, Kim SY, Cho CH, Jung KH, Chun M, Lee SN, Park KH, Chang YJ. Efficacy of a training program for long-term disease- free cancer survivors as health partners: a randomized controlled trial in Korea. Asian Pac J Cancer Prev. 2013;14(12):7229-35.	NO	The population does not include lymphomas
1	Bersvendsen H.S. et al 2019	Bersvendsen HS, Haugnes HS, Fagerli UM, Fluge, Holte H, Smeland KB, Wilsgaard T, Kiserud CE. Lifestyle behavior among lymphoma survivors after high-dose therapy with autologous hematopoietic stem cell transplantation, assessed by patient-reported outcomes. Acta Oncol. 2019 May;58(5):690-699. doi: 10.1080/0284186X.2018.1558370. Epub 2019 Jan 30.	NO	No outcome measurement
2	Gates P et al 2013 (abstract)	Gates P., Seymour J.F., Krishnasamy M. Development of a nurse-led survivorship intervention for longterm survivors of Hodgkin lymphoma Supportive Care in Cancer 2013 21 SUPPL. 1 (S127-S128)	NO	Outcome not corresponding to PICO
2	Jochems SHJ et al 2018	Jochems SHJ1,2, Van Osch FHM1,2, Bryan RT1, Wesselius A2, van Schooten FJ2, Cheng KK3, Zeegers MP2,4. Impact of dietary patterns and the main food groups on mortality and recurrence in cancer survivors: a systematic review of current epidemiological literature. BMJ Open. 2018 Feb 19;8(2):e014530.	NO	Results not available for lymphomas; diet was administered at diagnosis
2	Scott DA et al 2013	Scott DA1, Mills M, Black A, Cantwell M, Campbell A, Cardwell CR, Porter S, Donnelly M. Multidimensional rehabilitation programmes for adult cancer survivors. Cochrane Database Syst Rev. 2013 Mar 28;(3):CD007730. doi: 10.1002/14651858.CD007730.pub2.	NO	The population does not include lymphomas
2	Spector DL et al 2015	Spector DJ1,2, Noonan D2, Mayer DK3, Benecha H4, Zimmerman S5, Smith SK2,6. Are lifestyle behavioral factors associated with health-related quality of life in long-term survivors of non-Hodgkin lymphoma? Cancer. 2015 Sep 15;121(18):3343-51.	NO	Lymphoma population aggregated by histotype
3	Bersvendsen H.S. et al 2019	Bersvendsen HS, Haugnes HS, Fagerli UM, Fluge, Holte H, Smeland KB, Wilsgaard T, Kiserud CE. Lifestyle behavior among lymphoma survivors after high-dose therapy with autologous hematopoietic stem cell transplantation, assessed by patient-reported outcomes. Acta Oncol. 2019 May;58(5):690-699. doi: 10.1080/0284186X.2018.1558370. Epub 2019 Jan 30.	NO	Lymphoma population aggregated by histotype; there is no intervention
3	Beumeler L.F.E ET AL 2018	Beumeler L.F.E., Waarsenburg E.C., Booij S.H., Scheurink A.J.W., Hoenders H.J.R. Evaluation of a lifestyle intervention program in primary care on physical and mental health and quality of life of cancer survivors: A pilot study European Journal of Integrative Medicine 2018 23 (1-5)	NO	Lymphoma population aggregated by histotype
3	Chang DK et al 2018 (abstract)	Chang D.K., Park J., Wan Y., Fraser A., Rowe K., Snyder J., Deshmukh V., Newman M., Herget K., Smith K., Hashibe M., Lee C.J. Increased risk of diabetes mellitus among adult survivors of B-cell non-hodgkin lymphoma Blood 2018 132 Suppl. 1	NO	Lymphoma population aggregated by histotype
3	de Lima FD et al 2018	de Lima F.D., Bottaro M., de Oliveira Valeriano R., Cruz L., Battaglini C.L., Vieira C.A., de Oliveira R.J. Cancer-Related Fatigue and Muscle Quality in Hodgkin’s Lymphoma Survivors Integrative Cancer Therapies 2018 17:2 (299-305) Cited by: 4	NO	There is no intervention
3	Hashmi S et al 2019 (abstract)	Hashmi S., Bugnah A. Cardiovascular Complications in Hematopoietic Cell Transplant Survivors Clinical Lymphoma, Myeloma and Leukemia 2019 19 Supplement 1 (S266-S267)	NO	Patient population is aggregated by histotype
3	Husson O et al 2015	Husson O1, Oerlemans S, Mols F, Schep G, Van De Poll-Franse LV. High levels of physical activity are associated with lower levels of fatigue among lymphoma patients: Results from the longitudinal PROFILES registry. Acta Oncol. 2015 May;54(5):678-84. doi: 10.3109/0284186X.2014.996664. Epub 2015 Mar 9.	NO	Lymphoma population aggregated by histotype and includes CLL
3	Maraldo MV et al 2017 (abstract)	Maraldo M.V., Giusti F., Van Der Kaaij M., Henry-Amar M., Aleman B., Raemaekers J., Meijnders P.J., Moser E.C., Kluin-Nelemans H., Spina M., Ferme C., Fortpied C., Specht L. Cardiac disease and lifestyle risk factors following hodgkin lymphoma: An eortc lymphoma group and gela follow-up study International Journal of Radiation Oncology Biology Physics 2017 99:2 Supplement 1 (S139-S140)	YES
3	Minoia C et al 2018	Minoia C., Ciavarella S., Lerario G., Daniele A., De Summa S., Napolitano M., Guarini A. Improvable Lifestyle Factors in Lymphoma Survivors Acta Haematologica 2018 139:4 (235-237	NO	Outcome not corresponding to PICO
3	Murbraech K et al 2015	Murbraech K, Smeland KB, Holte H, Loge JH, Lund MB, Wethal T, Holte E, Rösner A, Dalen H, Kvaløy S, Falk RS, Aakhus S, Kiserud CE. Heart Failure and Asymptomatic Left Ventricular Systolic Dysfunction in Lymphoma Survivors Treated With Autologous Stem-Cell Transplantation: A National Cross-Sectional Study.J Clin Oncol. 2015 Aug 20;33(24):2683-91. doi: 10.1200/JCO.2015.60.8125	NO	Lymphoma population aggregated by histotype
3	Scott DA et al 2013	David A Scott, Moyra Mills, Amanda Black, Marie Cantwell, Anna Campbell, Chris R Cardwell, Sam Porter, Michael Donnelly Multidimensional rehabilitation programmes for adult cancer survivors 2013 cochraine library	NO	The population does not include lymphomas
3	Spector DL et al 2015	Spector DJ1,2, Noonan D2, Mayer DK3, Benecha H4, Zimmerman S5, Smith SK2,6. Are lifestyle behavioral factors associated with health-related quality of life in long-term survivors of non-Hodgkin lymphoma? Cancer. 2015 Sep 15;121(18):3343-51.	NO	Lymphoma population aggregated by histotype
3	Turner JD et al 2016	Turner J.D., Tan S.Y., Stefanic N., Malalasekera A., Dhillon H.M., Vardy J.L. Evaluation of a weight management program for overweight and obese cancer survivors Asia-Pacific Journal of Clinical Oncology 2016 12 Supplement 5 (133-)	NO	The population does not include lymphomas
3	Xiao DY et al 2016	Xiao DY1, Luo S1, O'Brian K1, Sanfilippo KM1, Ganti A1, Riedell P1, Lynch RC1, Liu W1, Kahl BS1, Cashen AF1, Fehniger TA1, Carson KR1. Longitudinal Body Composition Changes in Diffuse Large B-cell Lymphoma Survivors: A Retrospective Cohort Study of United States Veterans. J Natl Cancer Inst. 2016 Jul 5;108(11). doi: 10.1093/jnci/djw145. Print 2016 Nov.	NO	The population does not include long-term survivors
3	Ng AK et al 2005	Ng AK(1), Li S, Recklitis C, Neuberg D, Chakrabarti S, Silver B, Diller L. A comparison between long-term survivors of Hodgkin's disease and their siblings on fatigue level and factors predicting for increased fatigue. Ann Oncol. 2005 Dec;16(12):1949-55. Epub 2005 Oct 14.	YES
4	Scott DA et al. 2013	Scott DA, Mills M, Black A, Cantwell M, Campbell A, Cardwell CR, Porter S, Donnelly M. Multidimensional rehabilitation programmes for adult cancer survivors. Cochrane Database Syst Rev. 2013 Mar 28;(3):CD007730. doi: 10.1002/14651858.CD007730.pub2. Review.	NO	Cancer population aggregated by diagnosis
4	Treanor CJ et al. 2016	Treanor CJ1, McMenamin UC, O'Neill RF, Cardwell CR, Clarke MJ, Cantwell M, Donnelly M. Non-pharmacological interventions for cognitive impairment due to systemic cancer treatment. Cochrane Database Syst Rev. 2016 Aug 16;(8):CD011325. doi: 10.1002/14651858.CD011325.pub2.	NO	The population does not include lymphomas
5	Trachtenberg et al. 2018	Trachtenberg E., Mashiach T., Ben Hayun R., Tadmor T., Fisher T., Aharon-Peretz J., Dann E.J. Cognitive impairment in hodgkin lymphoma survivors British Journal of Haematology 2018 182:5 (670-678)	NO	There is no intervention
5	Peterson BM et al. 2018	Peterson B.M., Johnson C., Case K.R., Shackelford D.Y.K., Brown J.M., Lalonde T.L., Hayward R. Feasibility of a combined aerobic and cognitive training intervention on cognitive function in cancer survivors: A pilot investigation Pilot and Feasibility Studies 2018 4:1 Article Number 50	NO	Cancer population aggregated by diagnosis
5	La Carpia D et al. 2017 (abstract)	La Carpia D., Di Capua B., Liperoti R., Guglielmo M., Colloca G., Fusco D., Cipriani M.C., Matteucci P., Farina L., Devizzi L., Di Pede P., Ripamonti C.I., Bernabei R. Cognitive decline and functional status in elderly cancer survivors from non Hodgkin lymphoma European Geriatric Medicine 2017 8 Supplement 1 (S45-)	NO	There is no intervention
5	Daniels LA er al 2014	Daniëls LA, Oerlemans S, Krol AD, Creutzberg CL, van de Poll-Franse LV. Chronic fatigue in Hodgkin lymphoma survivors and associations with anxiety, depression and comorbidity. Br J Cancer. 2014 Feb 18;110(4):868-74.	NO	The population includes also patients with a follow-up shorter then 5 years
5	Krolal D et al. 2017	Krolak D., Collins B., Weiss L., Harris C., Van der Jagt R. Cognitive function and its relationship to other psychosocial factors in lymphoma survivors Supportive Care in Cancer 2017 25:3 (905-913)	NO	The population includes also patients with a follow-up shorter then 5 years. Lymphoma population aggregated by histotype
5	Husson O et al 2015	Husson O1, Oerlemans S, Mols F, Schep G, Van De Poll-Franse LV. High levels of physical activity are associated with lower levels of fatigue among lymphoma patients: Results from the longitudinal PROFILES registry. Acta Oncol. 2015 May;54(5):678-84. doi: 10.3109/0284186X.2014.996664. Epub 2015 Mar 9.	NO	Lymphoma population aggregated by histotype and includes CLL
5	Husson D et al. 2017	Husson O., Prins J.B., Kaal S.E.J., Oerlemans S., Stevens W.B., Zebrack B., van der Graaf W.T.A., van de Poll-Franse L.V. Adolescent and young adult (AYA) lymphoma survivors report lower health-related quality of life compared to a normative population: results from the PROFILES registry Acta Oncologica 2017 56:2 (288-294)	NO	Lymphoma population aggregated by histotype and includes CLL
5	Mishra SI et al. 2012	Mishra S.I., Scherer R.W., Geigle P.M., Berlanstein D.R., Topaloglu O., Gotay C.C., Snyder C. Exercise interventions on health-related quality of life for cancer survivors [In Process] Cochrane Database of Systematic Reviews 2012 2012:8 Article Number CD007566	NO	Cochrane meta-analysis: cancer population aggregated by diagnosis; lymphoma patients non clearly evaluable
5	Oldervoll LM et al 2003	Oldervoll LM(1), Kaasa S, Knobel H, Loge JH. Exercise reduces fatigue in chronic fatigued Hodgkins disease survivors--results from a pilot study. Eur J Cancer. 2003 Jan;39(1):57-63.	YES
5	Oldervoll LM et 2007	Oldervoll LM(1), Loge JH, Kaasa S, Lydersen S, Hjermstad MJ, Thorsen L, Holte H Jr, Jacobsen AB, Fosså SD. Physical activity in Hodgkin's lymphoma survivors with and without chronic fatigue compared with the general population - a cross-sectional studyBMC Cancer. 2007 Nov 12;7:210.	YES
5	Starreveld DEJ et al. 2018	Starreveld DEJ(1), Daniels LA(2), Valdimarsdottir HB(3), Redd WH(3), de Geus JL(1), Ancoli-Israel S(4), Lutgendorf S(5), Korse CM(6), Kieffer JM(1), van Leeuwen FE(1), Bleiker EMA(7)(8). Light therapy as a treatment of cancer-related fatigue in (non-)Hodgkin lymphoma survivors (SPARKLE trial): study protocol of a multicenter randomized controlled trial. BMC Cancer. 2018 Sep 10;18(1):880. doi: 10.…	NO	Ongoing study: results not available
5	Rach AM et al. 2016	Rach AM(1), Crabtree VM(2), Brinkman TM(3), Zeltzer L(4), Marchak JG(5), Srivastava D(6), Tynes B(2), Lai JS(7), Robison LL(8), Armstrong GT(9), Krull KR(10). Predictors of fatigue and poor sleep in adult survivors of childhood Hodgkin's lymphoma: a report from the Childhood Cancer Survivor Study. J Cancer Surviv. 2017 Apr;11(2):256-263. doi: 10.1007/s11764-016-0583-y. Epub 2016 Nov 12.	NO	The population includes pediatric patients
5	Turner RR et al. 2018	Rebecca R Turner, Liz Steed, Helen Quirk, Rosa U Greasley, John M Saxton, Stephanie JC Taylor, Derek J Rosario, Mohamed A Thaha, Liam Bourke Interventions for promoting habitual exercise in people living with and beyond cancer Cochrane Database of Systematic Reviews 2018	NO	Cochrane meta-analysis: the population does not include lymphomas
5	Vallance JK et al 2017	Vallance JK(1), Buman MP(2), Lynch BM(3)(4)(5), Boyle T(6)(7). Reallocating time to sleep, sedentary, and active behaviours in non-Hodgkin lymphoma survivors: associations with patient-reported outcomes. Ann Hematol. 2017 May;96(5):749-755. doi: 10.1007/s00277-017-2942-9. Epub 2017 Feb 14	NO	Lymphoma population aggregated by histotype
5	Ng AK et al 2005	Ng AK(1), Li S, Recklitis C, Neuberg D, Chakrabarti S, Silver B, Diller L. A comparison between long-term survivors of Hodgkin's disease and their siblings on fatigue level and factors predicting for increased fatigue. Ann Oncol. 2005 Dec;16(12):1949-55. Epub 2005 Oct 14.	YES
6	Majhail NS et al. 2019	Majhail N.S., Murphy E., Laud P., Preussler J.M., Denzen E.M., Abetti B., Adams A., Besser R., Burns L.J., Cerny J., Drexler R., Hahn T., Idossa L., Jahagirdar B., Kamani N., Loren A., Mattila D., McGuirk J., Moore H., Reynolds J., Saber W., Salazar L., Schatz B., Stiff P., Wingard J.R., Syrjala K.L., Baker K.S. Randomized controlled trial of individualized treatment summary and survivorship care…	NO	Lymphoma population aggregated by histotype and follow-up less then 5 years
6	Frick M. et al. 2018	Frick M., Vachani C., Hampshire M.K., Bach C., Arnold-Korzeniowski K., Metz J.M., Hill-Kayser C.E. Patient-reported survivorship care practices and late effects after treatment of Hodgkin (HL) and non-Hodgkin lymphoma (NHL) Journal of Clinical Oncology 2018 36:7	NO	There is no intervention
6	Gates PR et al 2013 (abstract)	Gates P.R., Seymour J.F., Krishnasamy M. Development of a nurse-led survivorship intervention for long-term survivors of hodgkin lymphoma Asia-Pacific Journal of Clinical Oncology 2013 9 SUPPL. 3 (138-)	YES
6	Oeffinger KC et al. 2011	Oeffinger K.C., Hudson M.M., Mertens A.C., Smith S.M., Mitby P.A., Eshelman-Kent D.A., Ford J.S., Jones J.K., Kamani S., Robison L.L. Increasing rates of breast cancer and cardiac surveillance among high-risk survivors of childhood Hodgkin lymphoma following a mailed, one-page survivorship care plan Pediatric Blood and Cancer 2011 56:5 (818-824)	NO	The population includes pediatric patients
6	Viscuse P et al. 2019	Viscuse P(1), Yost KJ(2), Jenkins S(2), Lackore K(2), Habermann T(3), ThanarajasingamG(3), Thompson C(4). Impact of lymphoma survivorship clinic visit on patient-centered outcomes. J Cancer Surviv. 2019 Jun;13(3):344-352. doi: 10.1007/s11764-019-00756-y. Epub 2019 Apr 26.	NO	Lymphoma population aggregated by histotype and follow-up less then 5 years
6	Parker PA et al. 2018	Parker PA(1)(2), Banerjee SC(1)(2), Matasar MJ(3)(4), Bylund CL(1)(5), Rogers M(1), Franco K(1), Schofield E(1), Li Y(1)(2), Levin TT(1)(2), Jacobsen PB(6), AstrowAB(7)(8), Leventhal H(9), Horwitz S(3)(4), Kissane D(1)(2)(10). Efficacy of a survivorship-focused consultation versus a time-controlled rehabilitation consultation in patients with lymphoma: A cluster randomized controlled trial. Cance…	NO	The population does not include long-term survivors
6	Taylor K et al. 2019	Taylor K1, Chivers P2, Bulsara C3, Joske D4, Bulsara M2, Monterosso L5. Care After Lymphoma (CALy) trial: A phase II pilot pragmatic randomised controlled trial of a nurse-led model of survivorship care. Eur J Oncol Nurs. 2019 Jun;40:53-62. doi: 10.1016/j.ejon.2019.03.005. Epub 2019 Mar 27.	NO	The population does not include long-term survivors
6	Van Leeuwen F et al 2016 (abstract)	Van Leeuwen F., Van't Veer M., Aleman B.M.P., Dekker N., Raemaekers J.M.M. A dutch nationwide survivorship care program for hodgkin lymphoma survivors Journal of Clinical Oncology 2016 34:3 SUPPL. 1	NO	There is no correlation with the outcome

## Sheet: tab dati PICO 1 
Study (first name, year)	reference	other publications, if relevant	study design	population	study duration	follow-up	sample size	intervention	control group	outcome measure(s) - as for PICO	other outcome measure(s) if relevant	other outcome measure(s) if relevant	other outcome measure(s) if relevant	Main results	Main results	Main results	Main results (summary)	Main conclusions	Comments
Ng AK et al 2005	Ng AK, Li S, Recklitis C, Neuberg D, Chakrabarti S, Silver B, Diller L. A comparison between long-term survivors of Hodgkin's disease and their siblings on fatigue level and factors predicting for increased fatigue. Ann Oncol. 2005 Dec;16(12):1949-55. Epub 2005 Oct 14.	no	cross-sectional study	cHL survivors (> 5 yrs) treated between 1969-1996	na	na	511 survivors (median age 44)	500-items survey questionnaire including: FACIT-F for fatigue; physical activity assessment; cardiovascular disease	age-matched siblings	to correlate fatigue with specific health problems	to compare the level of fatigue in HL survivors with siblings			In a multiple regression analysis assessing fatigue in survivors, presence of cardiac disease (P < 0.001), psychiatric condition (P < 0.001), tobacco history (P = 0.03) and lower exercise frequency (P = 0.03) were significantly associated with lower FACIT-F scores. Among siblings, the only factor independently associated with lower FACIT-F scores was lower exercise frequency (P = 0.03).	The mean FACIT-F score of the survivors was 40.7 ± 9.3 (1 SD) and that of the siblings was 42.2 ± 8.7 (1 SD) (P = 0.05), indicating a greater level of fatigue among the survivors. Using the mean US general population FACIT-F score of 40.1 as a cutoff [19], 185 of 506 survivors (37%) and 60 of the 222 siblings (27%) had FACIT-F scores at or below the mean (P =0.01). On univariate analysis among su…	Cardiac disease is a known late effect in survivors of Hodgkin’s disease [21–28], and as expected, it was more frequently reported in the survivors than the siblings in their responses to the questionnaire. To better characterize the relationship among cardiac disease, fatigue and Hodgkin’s disease survivorship, and to assess whether survivors are more prone to fatigue owing to their underlying c…		Increased fatigue has been observed in patients who did not performed regular physical exercise
Oldervoll LM et al 2003	Oldervoll LM, Kaasa S, Knobel H, Loge JH. Exercise reduces fatigue in chronic fatigued Hodgkins disease survivors--results from a pilot study. Eur J Cancer. 2003 Jan;39(1):57-63.	no	pilot cohort study (prospective single arm)	cHL survivors treated 1987-1997	na	na	53 survivors	1) subjective health assessmente: Norvegian version of the fatigue questionnaire; SF 36 (mailed) 2)physiological assessmenti: height, weight, heart rate, blood pressure, ..; 3) physical exercise capacity; 4) lung function measurements (spirometry); 5) exercise program: aerobic endurance exercise program	healthy controls sex and age matched	to assess the effects of aerobic training programme upon fatigue	to examine the level of aerobic capacity among chronic fatigued HL compared with HL without fatigue; to assess the effects of an aerobin training programme upon physical functionning and aerobic capacitiy	to evaluate the feasibility of the programme as a preparative step for a larger randomised trial		Effects of intervention upon subjective outcomes: After the training period, the TF (toal fatigue) score was reduced by 43.7% in the intervention group (n=9) from 21.5 before the intervention to 12.1 after the intervention (P=0.001). PF was reduced by 43.6% from 14.0 to 7.9 (P<0.001). MF (mental fatigue) was reduced by 44.0% from 7.5 to 4.2 (P=0.01).	Fatigued versus non-fatigued HDS: No statistically significant differences were seen between the two groups in physiological measures	VO2max increased from 33.9 ml kg 1 min 1 (pre) to 36.0 ml kg 1 min 1 (post) (P=0.04) (Table 4). Time to exhaustion on the treadmill increased from 11 min and 30 s to 13 min and 20 s (P=0.04). The sub-maximal heart rate in all sub-maximal speeds and inclinations were reduced from before to after the exercise period at 20 weeks. Body mass index, resting heart rate, target heart rate under exercise …		The reduction of fatigue after 20 weeks of aerobic exercise indicate that home-based physical exercise may be an alternative treatment for chronic fatigued HDS.
Stenehjem JS et al 2016	Stenehjem JS, Smeland KB, Murbraech K, Holte H, Kvaløy, Thorsen L, Arbo I, Jones LW, Aakhus S, Lund MB, Kiserud CE. Cardiorespiratory fitness in long-term lymphoma survivors after high-dose chemotherapy with autologous stem cell transplantation. Br J Cancer. 2016 Jul 12;115(2):178-87. doi: 10.1038/bjc.2016.180. Epub 2016 Jun 28.	no	cross-sectional study	adult lymphoma survivors after ASCT (1987-2008) median follow-up 10.2 (3-25) and without hear failure	2 yrs (march 2012-march 2014)	na	194 (40 HL, 154 NHL)	evaluation of 1) pulmunary function (dynamic spitometry with gas diffusion capacity, 2) echocardiography, 3) questionnaires (self-reported physical activity according to WHO), 4) measurement of peak oxygen uptake (VO2peak) by cardiopulmunary exerciase testing	reference population of healthy sedentary subjetcs	to examine the association between physical activity and VO2peak (as a measure for cardiorespiratory fitness and predictor of longevity)	to compare VO2peak between lymphoma survivors after ASCT and healthy sedentary subject	to examine the association between VO2peak (as a measure for cardiorespiratory fitness and predictor of longevity) and other variables: smoking, pulmunary and cardiac function, chemotherapy (conditioning, doxorubicin)		The low active LSs had significantly lower VO2peak (females: PP 87.5, 95% CI 78.8–96.3; males PP 85.8, 95% CI 82.0–89.7) than the reference population, while the VO2peak values of those who reported high activity did not differ significantly from the reference population (females: PP 105.6, 95% CI 94.8–116.5; males: PP 100.9, 95% CI 94.0–107.8). In the multivariable analysis, all outcomes were po…	VO2peak among the LSs was on average 4.5% (women) and 7.7% (men) lower than age–sex predicted values from the healthy, sedentary reference population. In the multivariable analysis Current smoking (RC 2.07, P¼0.05) and impaired diffusion capacity (RC 2.33, Po0.01) were significantly associated with a decrease in VO2peak.	A reduction in maximum ventilation was associated with a cumulative bleomycin dose of 412–21 IU 104/m2 (RC 13.9, P¼0.05, compared with the unexposed)		LSs who reported high levels of physical activity did, however, reach the VO2peak level of the reference population. Further, a high physical activity level seemed to mitigate the inverse association between doxorubicin and VO2peak.
van Nimwegen FA et al 2016	van Nimwegen FA, Schaapveld M, Cutter DJ, Janus CP, Krol AD, Hauptmann M, Kooijman K, Roesink J, van der Maazen R, Darby SC, Aleman BM, van Leeuwen FE. Radiation Dose-Response Relationship for Risk of Coronary Heart Disease in Survivors of Hodgkin Lymphoma. J Clin Oncol. 2016 Jan 20;34(3):235-43. doi: 10.1200/JCO.2015.63.4444. Epub 2015 Nov 16.	no	nested case-control study	adult HL survivors treated 1965-1995, cases were patients diagnosed with coronary heart disease as first cardiovascular event	2013	na	2,617 5-year HL survivors: 325 cases with coronary heart disease and 1,204 matched controls HL survivors	mean heart dose and in field heart volume was estimated using radiation charts and simulation radiographs; a risk factor questionnaire was sent to patients; medical records were obtained	HL survivors who did not develop coronary heart disease	to identify the risk factors for coronary heart disease	to quantify the effects of radiation dose to the heat, chemotherapy and other cardiovascular risk factors			A high level of physical activity was associated with decreased CHD risk (rate ratio, 0.5; 95% CI, 0.3 to 0.8). Patients with a high level of physical activity at the time of the follow-up questionnaire (> 3 h/wk of walking, cycling, or sports) had a considerably lower risk of developing CHD than did patients who were inactive (, 1 h/wk; RR, 0.52; 95% CI, 0.32 to 0.83; Table 3).	The median interval between HL and CHD was 19.0 years. Risk of CHD increased linearly with increasing MHD (excess relative risk [ERR]) per Gray, 7.4%; 95% CI, 3.3% to 14.8%). This results in a 2.5-fold increased risk of CHD for patients receiving a MHD of 20 Gy from mediastinal radiotherapy, compared with patients not treated with mediastinal radiotherapy. ERRs seemed to decrease with each tertil…	Having => 1 classic CHD risk factor (diabetes mellitus, hypertension, or hypercholesterolemia) independently increased CHD risk (rate ratio, 1.5; 95% CI, 1.1 to 2.1).		The linear radiation dose-response relationship identified can be used to predict CHD risk for future HL patients and survivors. Appropriate early management of CHD risk factors and stimulation of physical activity may reduce CHD risk in HL survivors.	It refers to Radiation therapy used in the past
Oldervoll LM et 2007	Oldervoll LM(1), Loge JH, Kaasa S, Lydersen S, Hjermstad MJ, Thorsen L, Holte H Jr, Jacobsen AB, Fosså SD. Physical activity in Hodgkin's lymphoma survivors with and without chronic fatigue compared with the general population - a cross-sectional studyBMC Cancer. 2007 Nov 12;7:210.	no	cross-sectional study	476 HLSs treated at Rikshospitalet-Radiumhospitalet Trust (RR)	1 yrs	na	476 HL survivors	The Fatigue Questionnaire (FQ) and questions about daily smoking, sleep patterns and level of physical activity (mail survey)	general population of 56.999 inhabitants in a Norwegian county	The primary objective of the present study was to assess self-reported levels of physical activity, smoking habits and sleep patterns in HLSs with and without chronic fatigue. The secondary objective was to compare these results with data from age and gender adjusted data from the general population (Gen-Pop).				One hundred forty-three of the 476 HLSs reported CF(30%).The logistic regression analysis with physical activity (yes/no), smoke (yes/no) and sleep disturbance (yes/no) as dependent variables adjusting for age, gender and level of education yielded similar results, with no differences in self-reported physical activity levels between chronic fatigued and non-fatigued HDS groups				Lifestyle parameters did not seem to be related to increased and persistent fatigue among HLSs.

## Sheet: tab dati PICO 3
Bersvendsen H.S. et al 2019	Bersvendsen HS, Haugnes HS, Fagerli UM, Fluge, Holte H, Smeland KB, Wilsgaard T, Kiserud CE. Lifestyle behavior among lymphoma survivors after high-dose therapy with autologous hematopoietic stem cell transplantation, assessed by patient-reported outcomes. Acta Oncol. 2019 May;58(5):690-699. doi: 10.1080/0284186X.2018.1558370. Epub 2019 Jan 30.	no	cross-sectional national muticenter study	Lymphoma survivors > 18 years treated with HD-ASCT in Norway over two decades (1987–2008) were eligible. Aggressive non-Hodgkin lymphoma, 209 (67%) – Indolent non-Hodgkin lymphoma, 31 (9.9%) – Hodgkin lymphoma, 72 (23%). Median age 56	2012-2014		274: 1987–1996 total body irradiation and high-dose cyclophosphamide, after 1996 BEAM (carmustine, etoposide, cytarabine and melphalan)	The participants completed a set of well-established patientreported outcome measures (PROMs) assessing PA, smoking, alcohol consumption and dietary habits [16], type D personality (Type D Scale-14 (DS14)) [17], CF (Fatigue Questionnaire (FQ)) [18], post-traumatic stress disorder (PTSD) (Impact of Event Scale (IES)) [19], anxiety and depression (Hospital Anxiety and Depression Score (HADS)) [20].…	general population represented by age- and gender matched persons (1:5 matching) from the sixth survey of the Tromsø study (Tromsø 6) [22]. Tromsø 6 is a population-based study conducted during 2007–2008,	evaluate di association betweedìn adherence to lifestyle and somatic and mental comorbidity, expecially fatigue (secondary objective)	acquire information regarding lifestyle behaviours (primary objective)			In age-adjusted models, higher age at survey (OR 1.21 [1.01–1.46], for every 10 years increase of age) and male gender (OR 1.78 [1.12–2.82]) were positively associated withincreased risk of overweight, as opposed to a diagnosis ofiNHL (OR 0.41 [0.19–0.90]) and treatment with 3 regimensprior to HD-ASCT (OR 0.31 [0.15–0.67]). In the multivariablemodel, men had an increased risk of being overweight …	The proportions of sedentary survivors were highest among those with type D personality, CF, or a high mental or somatic burden. Being sedentary was significantly associated with a lowhousehold income (OR 2.12 [1.33–3.39]), type D personality(OR 2.20 [1.21–4.00]), CF (OR 2.86 [1.69–4.83]), high mental burden (OR 2.97 [1.29–6.86]) and high somatic burden (OR2.86 [1.51–5.45]) in age-adjusted models…	Compared to the controls, the HD-ASCT-LS were significantlyless sedentary (OR 0.77 [0.60–0.99]), less overweight (OR 0.61 [0.48–0.78]) and the likelihood of smoking waslower (OR 0.55 [0.41–0.75]). In age-adjusted models, there was a significant association between a more unhealthy lifestyle and male gender (OR 1.57 [1.02–2.41]) (Table 3). Survivors with a diagnosis of iNHL (vs. aNHL) and those wi…	The majority had a sedentary lifestyle and were overweight. Disappointingly, one-quarter of younger survivors were smoking. Overall, increased comorbidity was associated with a more unhealthy lifestyle. Although the prevalence of unhealthy behavior is high, the HD-ASCT-LS were significantly less sedentary, less overweight and fewer were smoking compared with Tromsø 6 controls. the HD-ASCT-LS were…	manca l'intervento, istotipi misti
Chang DK et al 2018 (abstract)	Chang D.K., Park J., Wan Y., Fraser A., Rowe K., Snyder J., Deshmukh V., Newman M., Herget K., Smith K., Hashibe M., Lee C.J. Increased risk of diabetes mellitus among adult survivors of B-cell non-hodgkin lymphoma Blood 2018 132 Suppl. 1	no	retrospective study from Utah population database	>18 yers (61% >= 60 yrs), survivors of B-NHL diagnosed at Utah 1997-2013 and without diabetes at diagnosis: 46% DLBCL, 26.4% FL			3970 B-NHL, 19821 matched individuals	identification of new diabetes after 0-1, 1-5, 5-10 years after diagnosis	matched 1:4 healthy individuals without diabetes from Utah general population database	correlation betweet the onset of diabetes and BMI	prevalence of diabetes after B-NHL diagnosis			The majority of both groups (B-NHL and control diagnosed with diabetes) were male, white, overweight (BMI 25-29.9: 40.7% and 40.6%; > 20: 21.8% and 18.5%). Multivariate analysis: BMI >= 25 was independently associated with diabetes at all-time, 0-1, 1-5, 5-10 yrs after diagnosis of B-NHL.	diabetes was diagnosed in 897 B-NHL (22.6%) and 3253 controls (16.4%). The risk for diabetes respect to controls was incresed over time HR 1.34 (95%CI 1.24-1.44) and in the 0-1 yrs follow-up period HR 1.28 (95% CI 1.15-1.43). Age >= 45, male sex, family history of diabetes were associated to increased risk in multivariate analysis during all the follow-up period. Chemotherapy treatment increses t…		Age >= 45 and BMI >=25 are independently risk factors for diabetes after 1 yr and at all-time follow-up of B-NHL. Chemotherapy increses the risk at 5-10 yrs.	dati aggregati per istotipo di nhl
Hashmi S et al 2019 (abstract)	Hashmi S., Bugnah A. Cardiovascular Complications in Hematopoietic Cell Transplant Survivors Clinical Lymphoma, Myeloma and Leukemia 2019 19 Supplement 1 (S266-S267)	Chow EJ BBMT 2014, Leger Cancer 2018, Chow JCO 2014, Tichelli Haematologica 2008, Baker Blood 2007	systematic literature search: no prospective studies were found, just retrospective studies were included	survivors > 1 yrs follow-up who underwent HCT (allogeneic or autologous)	ns	ns	2733 patients	systematic literature search: retrospective evaluation of CV events and CV risk factors	none	to evaluate the incidence of cardiovascular (CV) events and examin the underlying variables				Prevalence of CVRF (hypertensive heart disease, diabetes, dyslipidaemia) in patients with CVD vs no CVD: Tichelli RR 9.81 (CI 3.75-25.66) P <0.001, Chow P < 0.001; vs control group (general population): Baker, Chow: incresed incidence of CVRF			HCT significantly increased the incidence of CV events and acquiring >= 2 risk factors (high BMI, being older) significantly increased CV events. In tutti gli studi (anche se contengono popolazioni non omogenee per diagnosi e tipo di trapianto, il BMI > 25 è un fattore prognostico negativo. Non sempre è specificato se il BMI è pre-trapianto o valutato nella lungovivenza	valutare i singoli lavori; il follow-up è < 5 anni; non c'è distinzione di istotipo
		Chow EJ BBMT 2014: valuta parametri pre-trapianto
		Leger Cancer 2018: include MDS/AML, MM
		Chow EJ 2014 JCO: include MDS/AML, MM, solid tumors
		Tichelli 2008 Haematologica (retrospettivo): include MDS/AML, MM; BMI > 25 fattore prognostico negativo ma non si capisce se è pre-trapianto o valutato nella lungovivenza
		Baker 2007 Blood: non correla BMI
Husson O et al 2015	Husson O, Oerlemans S, Mols F, Schep G, Van De Poll-Franse LV. High levels of physical activity are associated with lower levels of fatigue among lymphoma patients: Results from the longitudinal PROFILES registry. Acta Oncol. 2015 May;54(5):678-84. doi: 10.3109/0284186X.2014.996664. Epub 2015 Mar 9.	no	cross-sectional study	Individuals diagnosed with lymphoma between 1999-2010 as registered by the Ducth population-based Eindhoven Cancer Registry (longitudinal PROFILES registry); Includes indolent (also CLL/SLL), aggressive NHL and HL	NA	2 years	Of the 851 responders, 368 completed only one questionnaire (43%), 178 completed two questionnaires (21%) and 305 completed all three questionnaires (36%).	longitudinal population-based survey at three time points within PROFILES (Patient Reported Outcomes Following Initial treatment and Long term Evaluation of Survivorship): 1) socio-demographic and clinical characteristics; 2) fatigue (Fatigue Assessment Scale); 3) European Prospective Investigation into Cancer (EPIC) physical activity questionnaire	none	to examine the longitudinal relationship between physical activity and fatigue over three time points	misurements of fatigue scores over three time points					Physical activity and fatigue . At T1, patients reporting the highest levels of PA showed lowest levels of fatigue (Figure 1; p <0.001). Significant differences, being of clinical importance, were seen between patients who did and did not met the PA guidelines at T1 and T2 (Figure 2; all p _ 0.001). At T3, fatigue slightly increased in the active group, making the differences between the active a…	Physical activity . Although patients shortly after diagnosis ( < 1 year; 9.1; 8.3; 9.3 h/wk) reported less hours of PA per week compared to patients 1 – 5 years (11.6; 12.9; 12.9 h/wk) and > 5 years since diagnosis (10.0; 11.9; 11.4 h/wk) at all three time points, these differences were not statistically significant. Levels of PA were relatively stable as most patients (84%) were meeting the Dut…	Fatigue . Although patients shortly after diagnosis ( < 1 year; 19.5; 19.9; 20.8) reported lower mean levels of fatigue compared to patients 1 – 5 years (21.3; 21.9; 23.8) and > 5 years after diagnosis (21.1; 22.7; 22.9) at all three time points, these differences were not statistically significant. Levels of fatigue were relatively stable over time with 46% of the patients never being fatigued, …		Regular physical activity reduces fatigue levels	Includes indolent (also CLL/SLL), aggressive NHL and HL
Study (first name, year)	reference	other publications, if relevant	study design	population	study duration	follow-up	sample size	intervention	control group	outcome measure(s) - as for PICO	other outcome measure(s) if relevant	other outcome measure(s) if relevant	other outcome measure(s) if relevant	Main results	Main results	Main results	Main results (summary)	Main conclusions	Comments
Maraldo MV et al 2017 (abstract)	Maraldo M.V., Giusti F., Van Der Kaaij M., Henry-Amar M., Aleman B., Raemaekers J., Meijnders P.J., Moser E.C., Kluin-Nelemans H., Spina M., Ferme C., Fortpied C., Specht L. Cardiac disease and lifestyle risk factors following hodgkin lymphoma: An eortc lymphoma group and gela follow-up study International Journal of Radiation Oncology Biology Physics 2017 99:2 Supplement 1 (S139-S140)	no	retrospective cohort study	HL survivors (median age at treatment 29 yrs), median duration of follow-up 14 yrs( 5-44)	2 yrs (2009-2010)	na	1919 patients from 9 RCT by EORT-GELA (1964-2004)	Patient-reported questionnaire on cardiovascular risk facorts mailed 2009-2010		To evaluate the association of classical cardiac risk factors (hypertension, hypercholesterolemia, obesity, diabetes, smoking) andf cardiac disease among HL survivors				The OR for cardiac disease was 1.3 for obesity (95%CI 0.9-1.8, P0.173)	416 patients (21.7%) reported CV events: The OR for cardiac disease was 2.7 for hypertension (95%CI, 2.1-3.5, PI<0.0001),hypercholesterolemia 2.6 (95%CI 2-3.4 P0.0001), diabetes 3.5 (95%CI 2.3-5.5 P<0.0001)			Traditional lifestyle factors (diabetes, hypertension, hypercholesterolemia) have to be treated in order to prevent CV events
van Nimwegen FA et al 2016	van Nimwegen FA, Schaapveld M, Cutter DJ, Janus CP, Krol AD, Hauptmann M, Kooijman K, Roesink J, van der Maazen R, Darby SC, Aleman BM, van Leeuwen FE. Radiation Dose-Response Relationship for Risk of Coronary Heart Disease in Survivors of Hodgkin Lymphoma. J Clin Oncol. 2016 Jan 20;34(3):235-43. doi: 10.1200/JCO.2015.63.4444. Epub 2015 Nov 16.	no	nested case-control study	adult HL survivors treated 1965-1995, cases were patients diagnosed with coronary heart disease as first cardiovascular event	2013	na	2,617 5-year HL survivors: 325 cases with coronary heart disease and 1,204 matched controls HL survivors	mean heart dose and in field heart volume was estimated using radiation charts and simulation radiographs; a risk factor questionnaire was sent to patients; medical records were obtained	HL survivors who did not develop coronary heart disease	to identify the risk factors for coronary heart disease	to quantify the effects of radiation dose to the heat, chemotherapy and other cardiovascular risk factors			A high level of physical activity was associated with decreased CHD risk (rate ratio, 0.5; 95% CI, 0.3 to 0.8). Patients with a high level of physical activity at the time of the follow-up questionnaire (> 3 h/wk of walking, cycling, or sports) had a considerably lower risk of developing CHD than did patients who were inactive (, 1 h/wk; RR, 0.52; 95% CI, 0.32 to 0.83; Table 3).	The median interval between HL and CHD was 19.0 years. Risk of CHD increased linearly with increasing MHD (excess relative risk [ERR]) per Gray, 7.4%; 95% CI, 3.3% to 14.8%). This results in a 2.5-fold increased risk of CHD for patients receiving a MHD of 20 Gy from mediastinal radiotherapy, compared with patients not treated with mediastinal radiotherapy. ERRs seemed to decrease with each tertil…	Having => 1 classic CHD risk factor (diabetes mellitus, hypertension, or hypercholesterolemia) independently increased CHD risk (rate ratio, 1.5; 95% CI, 1.1 to 2.1).	obesity represented a risk factor for CHD (RR 1.64; CI, 1.24 to 2.16) at the time of the follow-up questionnaire	The linear radiation dose-response relationship identified can be used to predict CHD risk for future HL patients and survivors. Appropriate early management of CHD risk factors and stimulation of physical activity may reduce CHD risk in HL survivors.	It refers to Radiation therapy used in the past

## Sheet: tab dati PICO 5
Study (first name, year)	reference	other publications, if relevant	study design	population	study duration	follow-up	sample size	intervention	control group	outcome measure(s) - as for PICO	other outcome measure(s) if relevant	other outcome measure(s) if relevant	other outcome measure(s) if relevant	Main results	Main results	Main results	Main results (summary)	Main conclusions	Comments
Oldervoll LM et 2007	Oldervoll LM(1), Loge JH, Kaasa S, Lydersen S, Hjermstad MJ, Thorsen L, Holte H Jr, Jacobsen AB, Fosså SD. Physical activity in Hodgkin's lymphoma survivors with and without chronic fatigue compared with the general population - a cross-sectional studyBMC Cancer. 2007 Nov 12;7:210.	no	cross-sectional study	476 HLSs treated at Rikshospitalet-Radiumhospitalet Trust (RR). The Gen-Pop data was derived from 56.999 inhabitants in a Norwegian county	1 yrs	na	476 HL survivors	The Fatigue Questionnaire (FQ) and questions about daily smoking, sleep patterns and level of physical activity (mail survey)	general population of 56.999 inhabitants in a Norwegian county	The primary objective of the present study was to assess self-reported levels of physical activity, smoking habits and sleep patterns in HLSs with and without chronic fatigue. The secondary objective was to compare these results with data from age and gender adjusted data from the general population (Gen-Pop).				One hundred forty-three of the 476 HLSs reported CF(30%).The logistic regression analysis with physical activity (yes/no), smoke (yes/no) and sleep disturbance (yes/no) as dependent variables adjusting for age, gender and level of education yielded similar results, with no differences in self-reported physical activity levels between chronic fatigued and non-fatigued HDS groups				Lifestyle parameters did not seem to be related to increased and persistent fatigue among HLSs.
Oldervoll LM et al 2003	Oldervoll LM, Kaasa S, Knobel H, Loge JH. Exercise reduces fatigue in chronic fatigued Hodgkins disease survivors--results from a pilot study. Eur J Cancer. 2003 Jan;39(1):57-63.	no	cohort pilot study (prospective single arm)	cHL survivors treates 1987-1997	na	na	53 + 35 healthy controls (age a nd sex matched)	1) subjective health assessmente: Norvegian version of the fatigue questionnaire; SF 36 (mailed) 2)physiological assessmenti: height, weight, heart rate, blood pressure, ..; 3) physical exercise capacity; 4) lung function measurements (spirometry); 5) exercise program: aerobic endurance exercise program	healthy controls sex and age matched	to assess the effects of an aerobic training programme upon fatigue	to examine the level of aerobic capacity among chronic fatigued HL compared with HL without fatigue; to assess the effects of an aerobin training programme upon physical functionning and aerobic capacitiy	to evaluate the feasibility of the programme as a preparative step for a larger randomised trial		Effects of intervention upon subjective outcomes: After the training period, the TF (toal fatigue) score was reduced by 43.7% in the intervention group (n=9) from 21.5 before the intervention to 12.1 after the intervention (P=0.001). PF was reduced by 43.6% from 14.0 to 7.9 (P<0.001). MF (mental fatigue) was reduced by 44.0% from 7.5 to 4.2 (P=0.01).	Fatigued versus non-fatigued HDS: No statistically significant differences were seen between the two groups in physiological measures	VO2max increased from 33.9 ml kg 1 min 1 (pre) to 36.0 ml kg 1 min 1 (post) (P=0.04) (Table 4). Time to exhaustion on the treadmill increased from 11 min and 30 s to 13 min and 20 s (P=0.04). The sub-maximal heart rate in all sub-maximal speeds and inclinations were reduced from before to after the exercise period at 20 weeks. Body mass index, resting heart rate, target heart rate under exercise …		The reduction of fatigue after 20 weeks of aerobic exercise indicate that home-based physical exercise may be an alternative treatment for chronic fatigued HDS.
Ng AK et al 2005	Ng AK, Li S, Recklitis C, Neuberg D, Chakrabarti S, Silver B, Diller L. A comparison between long-term survivors of Hodgkin's disease and their siblings on fatigue level and factors predicting for increased fatigue. Ann Oncol. 2005 Dec;16(12):1949-55. Epub 2005 Oct 14.	no	cross-sectional study	cHL survivors (> 5 yrs) treated between 1969-1996	na	na	511 survivors (mediana age 44) and 224 siblings (median age 44)	500-items survey questionnaire including: FACIT-F for fatigue; physical activity assessment; cardiovascular disease	siblings	to coorelate fatigue with specific health problems	to compare the level of fatigue in HL survivors with siblings			In a multiple regression analysis assessing fatigue in survivors, presence of cardiac disease (P < 0.001), psychiatric condition (P < 0.001), tobacco history (P = 0.03) and lower exercise frequency (P = 0.03) were significantly associated with lower FACIT-F scores. Among siblings, the only factor independently associated with lower FACIT-F scores was lower exercise frequency (P = 0.03).	The mean FACIT-F score of the survivors was 40.7 ± 9.3 (1 SD) and that of the siblings was 42.2 ± 8.7 (1 SD) (P = 0.05), indicating a greater level of fatigue among the survivors. Using the mean US general population FACIT-F score of 40.1 as a cutoff [19], 185 of 506 survivors (37%) and 60 of the 222 siblings (27%) had FACIT-F scores at or below the mean (P =0.01). On univariate analysis among su…	Cardiac disease is a known late effect in survivors of Hodgkin’s disease [21–28], and as expected, it was more frequently reported in the survivors than the siblings in their responses to the questionnaire. To better characterize the relationship among cardiac disease, fatigue and Hodgkin’s disease survivorship, and to assess whether survivors are more prone to fatigue owing to their underlying c…		Increased fatigue has been observed in patients who did not performed regular physical exercise

## Sheet: tab dati PICO 6
Study (first name, year)	reference	other publications, if relevant	study design	population	study duration	follow-up	sample size	intervention	control group	outcome measure(s) - as for PICO	outcome measure(s) - as for PICO	other outcome measure(s) if relevant	other outcome measure(s) if relevant	other outcome measure(s) if relevant	Main results	Main results	Main results	Main results	Main results	Main conclusions	Comments
Gates PR et al 2013 (abstract)	Gates P.R., Seymour J.F., Krishnasamy M. Development of a nurse-led survivorship intervention for long-term survivors of hodgkin lymphoma Asia-Pacific Journal of Clinical Oncology 2013 9 SUPPL. 3 (138-)	no	prospective cohort study	cHL suvivors	6 months	6 months	30 + 30 healthy controls	nurse-led survivorship intervention: 1) tailored education package; 2) tailored SCP. General Health Index and Helath Promoting Lifestyle Profile II evaluated at 4 time points	30 healthy controls	Amelioration of healthy lifestyles: physical activity, nutrition, general		Stress management			improvement of physical activity (P 0.014), nutrition (P 0.0005), health promoting lifestyle (P 0.005)		Amelioration of stress management (P 0.002)			The nurse-led intervention was shown to be feasible and demonstrated significant potential to improve awareness of health status and healthy lifestyle behaviours. A randomised trial is needed to better assess the time to deliver the intervention.	limitations: healthy people in the control group (whose results are not reported)
