# Supplementary material for: The Impact of Healthy Lifestyles on Late Sequelae in Classical Hodgkin Lymphoma and Diffuse Large B-Cell Lymphoma Survivors. A Systematic Review by the Fondazione Italiana Linfomi
Source: Cancers (Basel). 2021 Jun 23;13(13):3135. doi: 10.3390/cancers13133135 (PMC8268176; doi:10.3390/cancers13133135)
Supplement: Supplementary file 1 [file cancers-13-03135-s001.zip › cancers-1215681-supplementary/cancers-1215681-supp-final/Supplementary Material S3 risk of bias_rob nos scale for lifestyles.xls]

## Sheet: New castle_CASE CONTROL  
Reference (authors, journal, year)	PICO	BIAS- case control study
		Per le categorie Selection ed Exposure: Per ogni item valutato riportare la lettera relativa alla risposta data e l'eventuale asterisco.Per la categoria Comparability si può dare più di una risposta e relativo asterisco
		Selection				Comparability	Exposure
		1) Is the case definition adequate? a) yes, with independent validation * b) yes, eg record linkage or based on self reports c) no description	2) Representativeness of the cases a) consecutive or obviously representative series of cases * b) potential for selection biases or not stated	3) Selection of Controls a) community controls * b) hospital controls c) no description	4) Definition of Controls a) no history of disease (endpoint) * b) no description of source	1) Comparability of cases and controls on the basis of the design or analysis a) study controls for _______________ (Select the most important factor.) * b) study controls for any additional factor * (This criteria could be modified to indicate specific control for a second important factor.)	Exposure 1) Ascertainment of exposure a) secure record (eg surgical records)* b) structured interview where blind to case/control status * c) interview not blinded to case/control status d) written self report or medical record only e) no description	2) Same method of ascertainment for cases and controls a) yes * b) no	3) Non-Response rate a) same rate for both groups * b) non respondents described c) rate different and no designation
van Nimwegen et al 2016	1.3	a*	a*	a*	a*	a*,b*	a*	a*	a*
Ng AK et al 2005	1.5	a*	b	b	a*	b*	d	a*	a*

## Sheet: New castle_Cohort
Reference (authors, journal, year)	PICO	BIAS-Cohort study
		Per le categorie Selection, Exposure, Outcome: Per ogni item valutato riportare la lettera relativa alla risposta data e l'eventuale asterisco.Per la categoria Comparability si può dare più di una risposta e relativo asterisco
		Selection				Comparability	Outcome
		1) Representativeness of the exposed cohort a) truly representative of the average _______________ (describe) in the community * b) somewhat representative of the average ______________ in the community* c) selected group of users eg nurses, volunteers d) no description of the derivation of the cohort	2) Selection of the non exposed cohort a) drawn from the same community as the exposed cohort * b) drawn from a different source c) no description of the derivation of the non exposed cohort	3) Ascertainment of exposure a) secure record (eg surgical records) * b) structured interview* c) written self report d) no description	4) Demonstration that outcome of interest was not present at start of study a) yes * b) no	1) Comparability of cohorts on the basis of the design or analysis a) study controls for _____________ (select the most important factor) * b) study controls for any additional factor* (This criteria could be modified to indicate specific control for a second important factor.)	1) Assessment of outcome a) independent blind assessment * b) record linkage * c) self report d) no description	2) Was follow-up long enough for outcomes to occur a) yes (select an adequate follow up period for outcome of interest) * b) no	3) Adequacy of follow up of cohorts a) complete follow up - all subjects accounted for * b) subjects lost to follow up unlikely to introduce bias - small number lost - > ____ % (select an adequate %) follow up, or description provided of those lost) * c) follow up rate < ____% (select an adequate %) and no description of those lost d) no statement
Oldervoll LM et al 2003	1 e 5	c	c	c	a*	b*	c	a*	a*
Maraldo MV et al 2017 (abstract)	3	a*	c	c	a*	b*	c	a*	a*
Stenehiem JS et al 2016	1	a*	b	a*	a*	b*	b	a*	a*
Oldervoll LM et 2007	1.5	a*	b	a*	a*	a*	d	a*	a*
Gates PR et al 2013 (abstract)	6	b	b	c	b	b*	d	a*	a*
